# Supplementary material for: Automated molecular detection of the vancomycin resistance genes vanA and vanB using the geneLEAD VIII platform
Source: Access Microbiol. 2025 Aug 7;7(8):001044.v4. doi: 10.1099/acmi.0.001044.v4 (PMC12451298; doi:10.1099/acmi.0.001044.v4)
Supplement: Supplementary Material 1. [file acmi-7-01044-s002.xlsx]

## Sheet: Dataset S1
Dataset S1. Test results of the 200 study isolates.
Sample ID	Species	Vancomycin-resistance gene PCR result of the reference assay		Elution tube ID (VIASURE assay)	Ct value of the VIASURE assay			Vancomycin-resistance gene real-time PCR result of the VIASURE assay
			VRE or VSE		Internal control	vanA	vanB
KVS-001	E. faecium	vanA	VRE	AAA1221605	23.04	17.99	Undetermined	vanA
KVS-002	E. faecalis	vanB	VRE	AAA1221606	22.6	Undetermined	18.3	vanB
KVS-007	E. gallinarum	vanC1	VSE	AAA1221607	22.77	Undetermined	Undetermined	Not detected
KVS-009	E. gallinarum	vanC1	VSE	AAA1221608	22.85	Undetermined	Undetermined	Not detected
KVS-010	E. gallinarum	vanC1	VSE	AAA1221609	22.64	Undetermined	Undetermined	Not detected
KVS-011	E. faecium	vanB	VRE	AAA1221610	22.76	Undetermined	19.07	vanB
KVS-012	E. faecium	vanA	VRE	AAA1221611	22.95	18.56	Undetermined	vanA
KVS-016	E. faecium	vanA	VRE	AAA1221612	23.89	18.74	Undetermined	vanA
KVS-018	E. faecium	vanA	VRE	AAA1221613	23.48	18.89	Undetermined	vanA
KVS-040	E. faecium	Not detected	VSE	AAA1221614	23.57	Undetermined	Undetermined	Not detected
KVS-051	E. faecium	vanA	VRE	AAA1221615	23.93	19.02	Undetermined	vanA
KVS-058	E. faecium	vanB	VRE	AAA1221617	23.91	Undetermined	18.45	vanB
KVS-062	E. faecium	vanA	VRE	AAA1221618	23.75	18	Undetermined	vanA
KVS-066	E. faecium	vanA	VRE	AAA1221619	24.2	19.03	Undetermined	vanA
KVS-069	E. gallinarum	Not detected	VSE	AAA1221620	23.41	Undetermined	Undetermined	Not detected
KVS-095	E. faecium	vanA	VRE	AAA1221621	23.79	18.29	Undetermined	vanA
KVS-128	E. faecium	vanA	VRE	AAA1221622	23.82	18.75	Undetermined	vanA
KVS-130	E. gallinarum	vanC1	VSE	AAA1221623	24.13	Undetermined	Undetermined	Not detected
KVS-150	E. faecium	vanA	VRE	AAA1221624	23.62	16.72	Undetermined	vanA
KVS-151	E. faecium	vanA	VRE	AAA1221625	23.6	20.62	Undetermined	vanA
KVS-170	E. faecium	vanA	VRE	AAA1221627	23.64	17.08	Undetermined	vanA
KVS-172	E. casseliflavus	vanB, vanC2/3	VRE	AAA1221628	25.77	Undetermined	18.3	vanB
KVS-173	E. faecalis	vanB	VRE	AAA1221629	24.07	Undetermined	17.49	vanB
KVS-176	E. gallinarum	vanA, vanC1	VRE	AAA1221630	23.76	15.53	Undetermined	vanA
KVS-179	E. faecium	vanA	VRE	AAA1221631	24.11	17.37	Undetermined	vanA
KVS-381	E. casseliflavus	vanC2/3	VSE	AAA1221632	23.99	Undetermined	Undetermined	Not detected
KVS-382	E. faecalis	vanB	VRE	AAA1221633	24.09	Undetermined	18.77	vanB
KVS-383	E. faecalis	vanB	VRE	AAA1221634	23.85	Undetermined	16.58	vanB
KVS-388	E. faecium	vanB	VRE	AAA1221635	24.1	Undetermined	20.17	vanB
KVS-390	E. faecium	vanA	VRE	AAA1221636	23.69	18.24	Undetermined	vanA
KVS-392	E. faecium	vanB	VRE	AAA1221637	23.77	Undetermined	19.49	vanB
KVS-394	E. faecium	vanA	VRE	AAA1221638	23.8	18.96	Undetermined	vanA
KVS-395	E. gallinarum	vanB, vanC1	VRE	AAA1221639	24.04	Undetermined	17.13	vanB
KVS-397	E. gallinarum	vanB, vanC1	VRE	AAA1221640	23.79	Undetermined	17.16	vanB
KVS-399	E. faecium	vanA	VRE	AAA1221641	23.49	16.75	Undetermined	vanA
KVS-400	E. faecalis	vanB	VRE	AAA1221642	23.85	Undetermined	17.45	vanB
KVS-403	E. faecium	vanB	VRE	AAA1221643	23.83	Undetermined	16.48	vanB
KVS-404	E. gallinarum	vanB, vanC1	VRE	AAA1221644	23.74	Undetermined	17.37	vanB
KVS-406	E. faecalis	vanB	VRE	AAA1221645	23.55	Undetermined	15.68	vanB
KVS-407	E. gallinarum	vanB, vanC1	VRE	AAA122160	23.68	Undetermined	16.73	vanB
KVS-408	E. faecium	vanA	VRE	AAA1221647	23.51	14.95	Undetermined	vanA
KVS-410	E. faecium	vanA	VRE	AAA1221648	23.28	17.58	Undetermined	vanA
KVS-412	E. faecalis	vanB	VRE	AAA1221649	23.52	Undetermined	17.14	vanB
KVS-413	E. gallinarum	vanB, vanC1	VRE	AAA1221650	23.37	Undetermined	16.66	vanB
KVS-425	E. faecium	vanA	VRE	AAA1221651	23.23	16.33	Undetermined	vanA
KVS-427	E. faecalis	vanB	VRE	AAA1221652	23.41	Undetermined	16.11	vanB
KVS-428	E. gallinarum	vanB, vanC1	VRE	AAA1221653	23.73	Undetermined	17.02	vanB
KVS-429	E. gallinarum	vanB, vanC1	VRE	AAA1221654	23.76	Undetermined	16.43	vanB
KVS-430	E. faecalis	vanB	VRE	AAA1221967	23.85	Undetermined	19.07	vanB
KVS-431	E. faecalis	vanB	VRE	AAA1221968	23.49	Undetermined	16	vanB
KVS-432	E. faecium	vanA	VRE	AAA1221969	23.19	17.37	Undetermined	vanA
KVS-434	E. gallinarum	vanB, vanC1	VRE	AAA1221970	23.44	Undetermined	21.33	vanB
KVS-435	E. faecalis	vanB	VRE	AAA1221971	24.19	Undetermined	15.98	vanB
KVS-436	E. casseliflavus	vanB, vanC2/3	VRE	AAA1221972	24.03	Undetermined	17.75	vanB
KVS-437	E. gallinarum	vanB, vanC1	VRE	AAA1221973	24.01	Undetermined	16.73	vanB
KVS-438	E. faecalis	vanB	VRE	AAA1221974	23.96	Undetermined	17.54	vanB
KVS-439	E. casseliflavus	vanB, vanC2/3	VRE	AAA1221975	24.11	Undetermined	17.68	vanB
KVS-440	E. gallinarum	vanB, vanC1	VRE	AAA1221976	24.35	Undetermined	17.31	vanB
KVS-441	E. faecalis	vanB	VRE	AAA1221977	23.95	Undetermined	16.57	vanB
KVS-451	E. casseliflavus	vanB, vanC2/3	VRE	AAA1221978	23.74	Undetermined	18.02	vanB
KVS-452	E. gallinarum	vanB, vanC1	VRE	AAA1221979	24.16	Undetermined	17.2	vanB
KVS-453	E. faecium	vanB	VRE	AAA1221980	23.88	Undetermined	18.69	vanB
KVS-454	E. gallinarum	vanA, vanC1	VRE	AAA1221984	23.63	15.03	Undetermined	vanA
KVS-455	E. casseliflavus	vanB, vanC2/3	VRE	AAA1221985	23.6	Undetermined	17.28	vanB
KVS-458	E. faecium	vanA	VRE	AAA1221986	23.18	18.43	Undetermined	vanA
KVS-462	E. faecium	vanA	VRE	AAA1221987	23.12	16.14	Undetermined	vanA
KVS-463	E. gallinarum	vanA, vanC1	VRE	AAA1221988	23.4	17.21	Undetermined	vanA
KVS-471	E. faecium	vanA	VRE	AAA1221989	23.29	20.3	Undetermined	vanA
KVS-488	E. gallinarum	vanA, vanC1	VRE	AAA1221991	23.15	15.28	Undetermined	vanA
KVS-489	E. casseliflavus	vanC2/3	VSE	AAA1221992	23.12	Undetermined	Undetermined	Not detected
KVS-491	E. gallinarum	vanA, vanC1	VRE	AAA1221993	23.22	16.12	Undetermined	vanA
KVS-492	E. faecalis	Not detected	VSE	AAA0872295	23.47	Undetermined	Undetermined	Not detected
KVS-511	E. faecalis	vanB	VRE	AAA1221995	23.68	Undetermined	16.68	vanB
KVS-512	E. faecalis	vanB	VRE	AAA1221996	23.32	Undetermined	16.11	vanB
KVS-514	E. gallinarum	vanA, vanC1	VRE	AAA1221997	23.49	14.99	Undetermined	vanA
KVS-519	E. faecium	vanA	VRE	AAA1221998	23.29	18.11	Undetermined	vanA
KVS-522	E. faecium	vanA	VRE	AAA1221999	23.3	17.83	Undetermined	vanA
KVS-526	E. gallinarum	vanA, vanC1	VRE	AAA1222000	23.85	16.14	Undetermined	vanA
KVS-530	E. gallinarum	vanA, vanC1	VRE	AAA1222001	23.84	18.04	Undetermined	vanA
KVS-533	E. faecalis	vanB	VRE	AAA1222002	23.86	Undetermined	16.12	vanB
KVS-534	E. faecium	vanA	VRE	AAA1222003	23.45	19.1	Undetermined	vanA
KVS-535	E. gallinarum	vanA, vanC1	VRE	AAA1222004	23.4	15.82	Undetermined	vanA
KVS-541	E. gallinarum	vanA, vanC1	VRE	AAA1222005	24.17	18.27	Undetermined	vanA
KVS-543	E. faecium	vanA	VRE	AAA1222006	23.49	19.36	Undetermined	vanA
KVS-545	E. faecalis	Not detected	VSE	AAA1222007	23.76	Undetermined	Undetermined	Not detected
KVS-546	E. faecium	vanA	VRE	AAA1222008	23.72	18.29	Undetermined	vanA
KVS-549	E. faecium	vanA	VRE	AAA1222009	23.66	17.4	Undetermined	vanA
KVS-551	E. gallinarum	vanA, vanC1	VRE	AAA1222010	24.01	18.83	Undetermined	vanA
KVS-552	E. gallinarum	vanA, vanC1	VRE	AAA1222011	23.76	14.39	Undetermined	vanA
KVS-553	E. faecium	vanA	VRE	AAA1222012	23.53	18.25	Undetermined	vanA
KVS-565	E. faecalis	vanB	VRE	AAA1222013	23.69	Undetermined	15.8	vanB
KVS-568	E. faecium	vanA	VRE	AAA1222014	24.13	20.07	Undetermined	vanA
KVS-571	E. faecium	vanB	VRE	AAA1222015	23.65	Undetermined	19.6	vanB
KVS-578	E. gallinarum	vanA, vanC1	VRE	AAA1222016	23.47	16.21	Undetermined	vanA
KVS-681	E. faecalis	vanB	VRE	AAA1221708	23.68	Undetermined	15.36	vanB
KVS-682	E. faecalis	Not detected	VSE	AAA1221709	23.62	Undetermined	Undetermined	Not detected
KVS-683	E. faecalis	vanB	VRE	AAA1221710	23.88	Undetermined	16.35	vanB
KVS-684	E. faecalis	vanB	VRE	AAA1221711	23.61	Undetermined	16.14	vanB
KVS-686	E. faecalis	vanB	VRE	AAA1221712	23.87	Undetermined	16.59	vanB
KVS-687	E. faecalis	vanB	VRE	AAA1221713	23.43	Undetermined	17.39	vanB
KVS-691	E. faecalis	vanB	VRE	AAA1221714	23.72	Undetermined	16.02	vanB
KVS-692	E. faecalis	vanB	VRE	AAA1221715	23.37	Undetermined	17.15	vanB
KVS-693	E. faecalis	vanB	VRE	AAA1221716	23.45	Undetermined	16.2	vanB
KVS-698	E. faecalis	Not detected	VSE	AAA1221717	23.32	Undetermined	Undetermined	Not detected
KVS-706	E. faecalis	vanB	VRE	AAA1221718	23.39	Undetermined	14.97	vanB
KVS-707	E. faecium	vanB	VRE	AAA1221719	23.27	Undetermined	17.27	vanB
KVS-708	E. faecium	vanB	VRE	AAA1222070	23.57	Undetermined	18.24	vanB
KVS-709	E. gallinarum	vanA, vanC1	VRE	AAA1222071	23	18.08	Undetermined	vanA
KVS-717	E. faecalis	vanB	VRE	AAA1222072	23.32	Undetermined	17.29	vanB
KVS-720	E. faecalis	Not detected	VSE	AAA1222073	23.32	Undetermined	Undetermined	Not detected
KVS-724	E. faecalis	vanB	VRE	AAA1222074	23.6	Undetermined	16.92	vanB
KVS-726	E. faecalis	vanB	VRE	AAA1222075	23.41	Undetermined	17.72	vanB
KVS-731	E. gallinarum	vanA, vanC1	VRE	AAA1222076	23.82	16.41	Undetermined	vanA
KVS-737	E. faecium	vanB	VRE	AAA1222077	24.03	Undetermined	18.04	vanB
KVS-739	E. gallinarum	vanC1	VSE	AAA1222078	23.47	Undetermined	Undetermined	Not detected
KVS-744	E. faecalis	vanB	VRE	AAA1222079	23.83	Undetermined	15.97	vanB
KVS-749	E. gallinarum	vanA, vanC1	VRE	AAA1222080	23.71	17.07	Undetermined	vanA
KVS-755	E. gallinarum	vanA, vanC1	VRE	AAA1222081	23.7	17.69	Undetermined	vanA
KVS-757	E. faecium	vanB	VRE	AAA1222082	23.67	Undetermined	19.57	vanB
KVS-763	E. faecium	vanB	VRE	AAA1222083	23.9	Undetermined	18.74	vanB
KVS-881	E. gallinarum	vanA, vanC1	VRE	AAA1222084	23.22	15.63	Undetermined	vanA
KVS-884	E. avium	vanA	VRE	AAA1222085	23.11	21	Undetermined	vanA
KVS-888	E. gallinarum	vanB, vanC1	VRE	AAA1222086	23.91	Undetermined	15.34	vanB
KVS-891	E. faecium	vanB	VRE	AAA1222087	23.74	Undetermined	18.86	vanB
KVS-904	E. avium	vanA	VRE	AAA1222088	23.64	21.01	Undetermined	vanA
KVS-912	E. avium	vanA	VRE	AAA1222089	23.59	22.51	Undetermined	vanA
KVS-914	E. faecium	vanB	VRE	AAA1222090	23.69	Undetermined	20.25	vanB
KVS-924	E. gallinarum	vanB, vanC1	VRE	AAA1222091	23.69	Undetermined	15.55	vanB
KVS-929	E. gallinarum	vanA, vanC1	VRE	AAA1222092	23.62	17.02	Undetermined	vanA
KVS-931	E. gallinarum	vanA, vanC1	VRE	AAA1222093	23.55	16.39	Undetermined	vanA
KVS-935	E. faecium	vanB	VRE	AAA1222094	26.39	Undetermined	19.53	vanB
KVS-936	E. faecium	vanA	VRE	AAA1222095	23.64	20.33	Undetermined	vanA
KVS-937	E. gallinarum	vanA, vanC1	VRE	AAA1222096	23.79	17.18	Undetermined	vanA
KVS-940	E. gallinarum	vanA, vanC1	VRE	AAA1222097	23.7	17.01	Undetermined	vanA
KVS-948	E. gallinarum	vanB, vanC1	VRE	AAA1222098	24.07	Undetermined	15.03	vanB
KVS-951	E. faecium	vanB	VRE	AAA1222099	23.63	Undetermined	17.94	vanB
KVS-953	E. gallinarum	vanB, vanC1	VRE	AAA1222100	24.01	Undetermined	15.27	vanB
KVS-954	E. gallinarum	vanA, vanC1	VRE	AAA1222101	23.51	16.72	Undetermined	vanA
KVS-955	E. faecium	vanA	VRE	AAA1222102	23.94	19.89	Undetermined	vanA
KVS-956	E. faecalis	Not detected	VSE	AAA1222103	23.49	Undetermined	Undetermined	Not detected
KVS-959	E. faecium	vanB	VRE	AAA1222104	23.57	Undetermined	17.5	vanB
KVS-960	E. gallinarum	vanC1	VSE	AAA1222105	23.34	Undetermined	Undetermined	Not detected
KVS-962	E. gallinarum	vanB, vanC1	VRE	AAA1222106	23.5	Undetermined	14.98	vanB
KVS-963	E. faecium	vanA	VRE	AAA1222107	23.47	20.12	Undetermined	vanA
KVS-966	E. faecium	vanA	VRE	AAA1222108	23.47	19.76	Undetermined	vanA
KVS-970	E. faecium	vanB	VRE	AAA1222109	23.45	Undetermined	17.33	vanB
KVS-973	E. faecium	Not detected	VSE	AAA1222110	23.19	Undetermined	Undetermined	Not detected
KVS-974	E. faecium	Not detected	VSE	AAA1222111	23.19	Undetermined	Undetermined	Not detected
KVS-976	E. faecium	vanB	VRE	AAA1222112	23.45	Undetermined	19.77	vanB
KVS-977	E. faecium	vanB	VRE	AAA1222113	23.47	Undetermined	19.32	vanB
KVS-980	E. faecium	vanA	VRE	AAA1222114	23.11	18.88	Undetermined	vanA
KVS-1284	E. faecium	vanA	VRE	AAA1222115	23	18.86	Undetermined	vanA
KVS-1285	E. gallinarum	vanA, vanC1	VRE	AAA1222116	23.09	16.28	Undetermined	vanA
KVS-1287	E. gallinarum	vanA, vanC1	VRE	AAA1222117	22.96	16.74	Undetermined	vanA
KVS-1295	E. gallinarum	vanA, vanC1	VRE	AAA1222118	23.36	16.9	Undetermined	vanA
KVS-1298	E. gallinarum	vanA, vanC1	VRE	AAA1222119	23.65	17.24	Undetermined	vanA
KVS-1301	E. gallinarum	vanB, vanC1	VRE	AAA0872281	23.91	Undetermined	16.21	vanB
KVS-1302	E. gallinarum	vanA, vanC1	VRE	AAA0872282	23.13	16	Undetermined	vanA
KVS-1306	E. faecium	vanA	VRE	AAA0872283	23.39	19.88	Undetermined	vanA
KVS-1307	E. gallinarum	vanA, vanC1	VRE	AAA0872284	23.2	16.92	Undetermined	vanA
KVS-1308	E. gallinarum	vanB, vanC1	VRE	AAA0872285	23.52	Undetermined	16.41	vanB
KVS-1313	E. gallinarum	vanB, vanC1	VRE	AAA0872286	23.4	Undetermined	15.89	vanB
KVS-1314	E. gallinarum	vanB, vanC1	VRE	AAA0872287	23.59	Undetermined	16.6	vanB
KVS-1315	E. faecium	VanA	VRE	AAA0872288	23.32	19.43	Undetermined	vanA
KVS-1316	E. gallinarum	vanA, vanC1	VRE	AAA0872289	23.47	16.4	Undetermined	vanA
KVS-1317	E. gallinarum	vanA, vanC1	VRE	AAA0872290	23.53	16.72	Undetermined	vanA
KUN2021-0006	E. faecalis	Not detected	VSE	AAA1221720	22.82	Undetermined	Undetermined	Not detected
KUN2023-0180	E. faecium	Not detected	VSE	AAA1221721	23.02	Undetermined	Undetermined	Not detected
KUN2023-0223	E. raffinosus	Not detected	VSE	AAA1221722	22.93	Undetermined	Undetermined	Not detected
KUN2021-0230	E. casseliflavus	Not detected	VSE	AAA1221723	23.48	Undetermined	Undetermined	Not detected
KUN2021-0241	E. faecium	Not detected	VSE	AAA1221724	23.22	Undetermined	Undetermined	Not detected
KUN2022-0273	E. faecalis	Not detected	VSE	AAA1221725	23.18	Undetermined	Undetermined	Not detected
KUN2022-0391	E. faecium	Not detected	VSE	AAA1221726	23.12	Undetermined	Undetermined	Not detected
KUN2023-0426	E. faecium	VanA	VRE	AAA1221727	23.34	18.31	Undetermined	vanA
KUN2023-0533	E. faecalis	Not detected	VSE	AAA1221728	22.96	Undetermined	Undetermined	Not detected
KUN2023-0593	E. faecium	Not detected	VSE	AAA1221729	23.12	Undetermined	Undetermined	Not detected
KUN2023-0598	E. avium	Not detected	VSE	AAA1221730	23.1	Undetermined	Undetermined	Not detected
KUN2021-0627	E. casseliflavus	Not detected	VSE	AAA1221731	23.43	Undetermined	Undetermined	Not detected
KUN2021-0634	E. faecium	Not detected	VSE	AAA1221732	23.14	Undetermined	Undetermined	Not detected
KUN2022-0763	E. raffinosus	Not detected	VSE	AAA1221733	23.44	Undetermined	Undetermined	Not detected
KUN2022-0767	E. raffinosus	Not detected	VSE	AAA1221734	23.8	Undetermined	Undetermined	Not detected
KUN2022-0771	E. raffinosus	Not detected	VSE	AAA1221735	23.83	Undetermined	Undetermined	Not detected
KUN2023-0873	E. casseliflavus	Not detected	VSE	AAA1221736	23.49	Undetermined	Undetermined	Not detected
KUN2021-1003	E. avium	Not detected	VSE	AAA1221737	24.12	Undetermined	Undetermined	Not detected
KUN2022-1022	E. casseliflavus	Not detected	VSE	AAA1221738	23.73	Undetermined	Undetermined	Not detected
KUN2022-1113	E. faecium	Not detected	VSE	AAA1221739	23.62	Undetermined	Undetermined	Not detected
KUN2022-1158	E. raffinosus	Not detected	VSE	AAA1221740	23.74	Undetermined	Undetermined	Not detected
KUN2023-1189	E. faecalis	Not detected	VSE	AAA1221741	23.29	Undetermined	Undetermined	Not detected
KUN2021-1236	E. pallens	Not detected	VSE	AAA1221742	23.53	Undetermined	Undetermined	Not detected
KUN2022-1666	E. faecium	vanA	VRE	AAA1221744	24.72	19.49	Undetermined	vanA
KUN2021-1671	E. avium	Not detected	VSE	AAA1221745	23.53	Undetermined	Undetermined	Not detected
KUN2021-1672	E. avium	Not detected	VSE	AAA122170	23.79	Undetermined	Undetermined	Not detected
KUN2022-1846	E. faecalis	Not detected	VSE	AAA1221747	23.09	Undetermined	Undetermined	Not detected
KUN2022-1874	E. thailandicus	Not detected	VSE	AAA1221748	23.35	Undetermined	Undetermined	Not detected
KUN2022-1875	E. avium	Not detected	VSE	AAA1221749	23.4	Undetermined	Undetermined	Not detected
KUN2022-1900	E. faecium	vanA	VRE	AAA1221750	23.11	16.56	Undetermined	vanA
KUN2023-939	E. faecalis	Not detected	VSE	AAA0872291	23.24	Undetermined	Undetermined	Not detected
KUN2023-761	E. faecalis	Not detected	VSE	AAA0872292	23.25	Undetermined	Undetermined	Not detected
KUN2023-825	E. faecalis	Not detected	VSE	AAA0872293	23.56	Undetermined	Undetermined	Not detected
KUN2023-1037	E. casseliflavus	Not detected	VSE	AAA0872294	23	Undetermined	Undetermined	Not detected

## Sheet: Dataset S2
Dataset S2. Test times for each test step between the VIASURE and reference assays.
Assay	Workflow	Step	Hands-on?	Time (trial1)	Time (trial2)	Time (trial3)	Time (average)
VIASURE assay	Sample preparation	Bacterial solution preparation and vortex	Yes	00:02:11	00:01:58	00:02:06	00:02:05
	PCR setup	Setup samples, reagents, tubes and consumables	Yes	00:07:32	00:07:01	00:06:42	00:07:05
	PCR setup	Sample and elution tube identifiers registration	Yes	00:01:30	00:01:22	00:01:15	00:01:22
	Nucleic acid extraction, PCR, analysis	Open tube/Setup reagents and labowares	No	01:44:00	01:44:00	01:44:00	01:44:00
	Total			01:55:13	01:54:21	01:54:03	01:54:32.333000
	Hands-on total			00:11:13	00:10:21	00:10:03	00:10:32.333000
Reference assay	Sample preparation	Bacterial solution preparation and vortex	Yes	00:02:11	00:01:58	00:02:06	00:02:05
	Nucleic acid extraction	Open tube/Dispense reagents into tube/Vortex and cetrifuge tube	Yes	00:46:02	00:40:26	00:39:56	00:42:08
	Nucleic acid extraction	Incubation	No	01:16:00	01:16:00	01:16:00	01:16:00
	PCR setup	Dispense master mix to PCR tube	Yes	00:06:06	00:06:38	00:05:57	00:06:13.667000
	PCR	Heat PCR tube on thermal cycler	No	01:42:13	01:42:13	01:42:13	01:42:13
	Electrophoresis set up	Load the PCR amplified product with loading buffer onto an agarose gel	Yes	00:03:00	00:04:11	00:03:43	00:03:38
	Electrophoresis	Electrophoresis/gel staining and decolourisation	No	01:40:00	01:40:00	01:40:00	01:40:00
	Analysis	Ger photography/Result interpretation	Yes	00:02:00	00:02:00	00:02:00	00:02:00
	Total			05:37:32	05:33:26	05:31:55	05:34:17.667000
	Hands-on total			00:59:19	00:55:13	00:53:42	00:56:04.667000
